# Supplementary material for: The endoplasmic reticulum stress-autophagy pathway controls hypothalamic development and energy balance regulation in leptin-deficient neonates
Source: Nat Commun. 2020 Apr 20;11:1914. doi: 10.1038/s41467-020-15624-y (PMC7171135; doi:10.1038/s41467-020-15624-y)
Supplement: Supplementary file 4 — Source Data [file 41467_2020_15624_MOESM4_ESM.xlsx]

## Sheet: Sheet1
1a		WT					ob/ob
	ATF4	0.961558	0.971592	1.03411	1.03508		0.831435	0.945403	0.647282	0.729052	0.908752
	ATF6	1.05477	0.992984	0.954771	0.785983	1.16584	0.911112	0.777485	0.625747	0.624583	0.927437
	XBP1	1.05621	1.08117	1.0761	0.803982		0.892321	0.914607	0.723234	0.97563	0.934873
	BIP	1.06708	1.04496	0.921344	0.973382		0.974727	0.804223	1.00952	1.14853
	CHOP	1.16745	0.993851	0.899473	0.886282	0.883983	0.96467	0.900062	0.610825	0.955425	1.13058
1b		WT						ob/ob
	Atf4	1.04376	1.13758	0.814289	1.0856	1.22216	0.77955	1.18243	0.821303	1.03111	0.721244	0.787002	0.703136
	Atf6	1.02366	1.02863	0.949698	0.905451	1.07237	1.02989	1.29197	1.34896	1.34981	1.06113	0.834406
	Xbp1	0.939409	0.916951	1.14624	1.16091	0.624761		1.32312	0.922643	1.06816	1.17762	0.60527
	Bip	1.02444	1.04531	0.943768	1.23026	0.861264		0.912932	1.34153	0.933704	1.10672	1.33877	1.30858
	Chop	1.01538	0.904018	0.65897	1.08924	1.38122		0.824685	0.702325	1.09622	0.719866	0.868942
1c		WT				ob/ob-Vehicle				ob/ob-TUDCA				ob/ob-Leptin
	Atf4	1.02926	0.966598	1.00515	1.12665	1.50196	1.45965	1.58214	1.42695	1.02213	1.12477	0.998853	1.01548	0.989862	1.06529	0.867729	1.36431	0.955412
	Atf6	0.992212	1.00785	1.00172	1.00639	1.49595	1.42656	1.49882	1.45787	0.607058	0.937723	1.02125	0.8652	1.52297	1.4609	0.877616	1.57817	0.791534
	Xbp1	0.83475	1.19796	0.959298	1.10064	3.55397	3.47682	2.67148	2.24594	2.05683	1.44877	1.77695	1.52284	1.61797	1.1295	1.42405	2.36934	1.35413
	Bip	0.978023	1.02247	1.05636	1.04525	1.46943	1.52365	1.68335	1.55237	1.44987	1.46377	1.40864	1.36515	1.65608	1.60577	1.02576	1.20055	1.3126
	Chop	1.00345	0.996559	1.01123	0.986322	1.43412	1.46433	1.5788	1.43569	1.15731	1.2696	1.36993	1.12536	1.47701	1.77957	1.13063	1.67547	1.45211
1d	POMC	WT				ob/ob
	Atf4	1.27542	0.670454	0.779051		4.90924	3.9327	4.90914
	Atf6	1.09047	0.898605	1.01641	1.00404	2.67542	3.18061	2.99934	3.57782
	Xbp1	1.35516	0.759219	0.555211		6.84813	11.8746	11.8278
	Bip	1.06969	0.810819	0.797796		3.61204	2.53587	2.16319	4.94216
	Chop	1.16143	0.950998	1.08272		1.17057	1.18878	1.03508
	AgRP	WT				ob/ob
	Atf4	0.991911	0.973194	0.823498	2.28151	2.18801	2.50859
	Atf6	0.81736	0.884271	1.01206	1.79889	1.9145	2.1146	1.87202
	Xbp1	0.647009	1.03738	0.728144	6.26473	7.17438	8.47341
	Bip	1.00464	0.89937	0.880766	6.62749	5.5169	7.42805
	Chop	1.18114	0.786518	1.11876	1.07668	1.1118	0.961791
1e		WT						ob/ob-Vehicle						ob/ob-TUDCA
	Atf4	1.0679	0.845202	0.861632	1.02106	0.987479	1.07529	0.867441	0.724682	0.536752	0.727287	0.707253	0.75434	0.78057	0.838322	0.938943	0.878079	0.931202	0.933079
	Atf6	1.1234	1.46633	1.05451	1.23251	0.684578	0.682293	0.933299	1.15408	0.990115	1.08193	1.17669	1.45675	1.30001	1.13346	1.41585	0.938444	1.53664	1.74725
	Xbp1	1.02919	0.865026	1.33261	0.659093	1.00071	0.939243	1.9409	1.58963	1.12958	1.36214	1.2196	1.45167	1.18972	1.51512	1.59004	1.24033	1.49422	1.51888
	Bip	0.818804	1.0195	1.04013	0.946493	1.14127	1.06621	1.52396	2.00073	1.61854	2.19927	1.9304	2.52946	1.24746	1.54909	1.73503	1.77917	2.0618	2.18276
	Chop	0.878796	1.01087	1.08087	0.896378	1.3032	0.891545	0.818006	1.18526	1.13427	1.29516	1.33491	1.2938	0.872682	0.863319	1.17249	0.821188	1.0053	1.11035
1f	P0 PVH	WT				ob/ob
	Atf4	1.04987	0.799558	1.16114	1.02596	1.02673	2.14334	0.966119	0.916373
	Atf6	0.604991	0.867526	0.830118	2.29524	2.01101	1.99856	1.78918	0.628874
	Xbp1	0.923549	1.58738	1.44118	0.473304	2.33086	6.93972	9.02378	2.81607
	Bip	1.04953	0.477232	0.539895	1.1104	0.621256	0.216273	2.33811	1.09501
	Chop	1.04795	0.347889	0.395753	1.51472	2.38908	0.102655	0.657361	0.0808765
1g		WT						ob/ob-Vehicle						ob/ob-TUDCA
	Atf4	1.30039	1.18646	0.975215	1.35203	0.618746	0.79446	1.06321	1.4512	1.1492	1.40475	0.881156	1.61542	0.993722	1.11716	0.908292	0.960892	1.06376	1.06138
	Atf6	1.29123	0.942636	0.919461	1.67529	0.686537	0.776898	0.865217	1.21985	1.32289	1.76771	1.1019	1.478	0.9073	0.736915	1.17188	0.934804	1.0092	0.987304
	Xbp1	1.42223	1.41457	0.673524	1.54165	0.443845	0.469478	3.92502	3.62185	1.48695	2.97465	1.71038	5.31566	1.44979	2.36683	4.15187	1.98863	1.90981	2.02102
	Bip	1.41441	0.965597	0.64956	1.97367	0.591026	0.966336	0.749439	1.14175	0.753229	0.517608	0.483068	0.699682	0.809667	0.55583	0.641409	0.68523	0.558905	0.526211
	Chop	0.921352	1.08573	0.795969	1.57132	0.817011	0.978282	0.586011	0.663605	0.569148	0.47475	0.569474	0.710081	0.608483	0.316404	0.496844	0.694547	0.734566	0.359294
1h		WT						ob/ob-Vehicle						ob/ob-TUDCA
	Atf4	0.912139	0.814523	1.32785	1.10647	0.877048	0.893166	0.82007	0.756891	0.718604	0.825643	0.803799	1.01646	0.977371	0.985123	0.986457	1.24369	0.924296	1.09464
	Atf6	0.93801	1.24843	1.01457	1.06988	1.13693	1.00763	0.933299	0.811029	0.921994	1.26905	0.928206	0.916679	1.467	1.31793	1.104	1.33485	1.63375	0.95142
	Xbp1	1.01058	1.02148	1.38097	1.15083	1.05616	0.847	1.12558	0.824473	1.0021	0.64191	1.09093	0.997857	1.28921	1.01673	1.1618	1.22973	1.37811	0.873077
	Bip	0.740086	1.32474	1.24706	1.05224	1.09038	0.795323	0.981708	0.981708	0.752825	0.949309	0.978098	0.840886	1.08716	0.982957	0.992762	0.959231	1.41019	0.73727
	Chop	0.922929	1.23735	0.846676	0.972877	1.11874	0.950244	0.987454	0.962107	0.74295	1.00538	0.848315	0.660207	1.12859	0.820377	0.832189	0.951347	1.13441	0.877202
1i	Cell	DMSO				LEP				TUN				TUN+LEP
	Atf4	0.887436	1.12684	0.8963	1.03475	1.04905	1.19643	1.01213	0.811995	2.83586	2.67198	2.542	2.70355	1.89498	1.98037	1.9354	1.72459
	Atf6	0.922733	1.08374	0.9856	1.01603	0.988727	0.73327	0.988452	0.940498	2.5979	2.47132	2.536	2.73334	1.99086	1.93766	1.865	1.57787
	Xbp1	0.955495	1.04658	1.16	1.01847	1.54329	1.92214	1.00388	1.13825	15.779	15.6	14.235	14.3492	10.2486	10.26	9.456	10.7895
	Bip	0.810841	1.23329	0.886983	1.01847	1.07873	1.05802	0.945025	0.990188	12.8383	12.985	11.265	11.7093	10.3093	9.2566	9.789	9.57752
	Chop	0.861965	1.16014	0.839555	1.19111	1.28429	1.29254	1.08152	0.942856	11.3132	10.2586	10.547	9.98201	9.90247	11.5145	10.65	11.4896
2a		Age (weeks)	WT								ob/ob-vehicle								ob/ob-TUDCA
		1	3.02	3.02	3.4	3.25	3.55	2.65	2.9	3.75	2.01	2.65	4.01	3.98	2.88	2.65	4.01	3.1	2.94	3.54	3.71	3.74	3.54	3.34	3.65	3.34
		2	5.81	6.4	6.41	5.84	6.2	6.2	6.07	7	5.63	6.34	6.32	7.05	7.02	6.34	6.32	7	5.97	6.52	6.99	7.6	7.6	5	5	6.1
		3	8.9	9.2	10.5	10.5	9.2	9.35	8.21	7.94	11.8	11.38	9.23	12.7	8.8	9.6	8.97	9.5	7.5	7.58	6.85	7.18	7.79	7.9	7.01	6.82
		4	17	17	14.16	17	17	15	13	12.69	20.1	18.56	12.3	17.05	17.8	12.3	14.8	13.4	11.6	10.8	13.7	12.1	14.9	14.78	7.7	10.4
		5	20	21	21	20	21	18.15	19.05	18.79	29.1	25	20.5	26.58	20.7	20.5	21	21	18	17	21.65	18.23	23	23	13.5	21.68
		6	24	23.5	23	21	23.5	20.8	19.66	19.66	35	31.2	31	32.18	27.8	27	28.5	26	24	21.2	26	21	31	31.4	19	28
		7	25.6	24.5	24	23	24.5	21	21	20.9	41.07	35.82	35.7	34.44	33	35.7	33.3	30.3	32.4	32	33	34.9	36.9	35.8	30	33
		8	26	24.4	26	24.2	24.4	22.5	24	23.5	43	38.33	40.8	39.4	35.2	40.8	37.2	33.9	35.8	33	38	39	41.7	40	35	40
		9	27	25	27	25	27	23	23.5	24.3	46.4	40.93	42.7	43.12	40	42.7	41	39.7	40.8	33.8	40	42.3	43	42.2	40.7	42.6
		10	28.2	26.3	27.6	25.65	28	23.12	24	24.8	50	45.8	47.8	46.25	42.36	44.9	44	41.2	44.2	36.6	41	44	44	48	44	43.3
2b	6weeks	WT	ob/ob-Vehicle	ob/ob-TUDCA
		12.45	20.75	21.3
		12.74	20.72	16.3
		11.17	16.56	13.79
		12.39	16.56	13.79
		11.64
	10weeks
		WT	ob/ob-Vehicle	ob/ob-TUDCA
		10.0686	24.444	18.5731
		11.8888	25.317	22.407
		12.0474	24.541	19.788
		10.8979
		11.446
2c	4 weeks	WT FAT	ob/ob-Vehicle Fat	ob/ob-TUDCA Fat	WT-Lean	ob/ob-Vehicle Lean	ob/ob-TUDCA Lean
		8.09	27.0349	22	85.3	42.1677	35.8075
		9.92	26.2838	23.4646	83.55	38.1604	37.546
		9.05	26.087	22.541	86.45	41.975	38.1527
	10 weeks	WT FAT	ob/ob-Vehicle Fat	ob/ob-TUDCA Fat	WT-Lean	ob/ob-vehivle Lean	ob/ob-TUDCA Lean
		12.5	47.963	48	79.6	44.0965	43.375
		12.0243	49.3873	43.9718	83.1174	46.5217	45.984
		12.5391	48.2723	47.16	78.418	47.1964	43.1176
		11.583	49.8252	47.5589	80.695	42.5243	46.5953
			54.5727	47.6044		42.1457	46.0879
2d	RER	WT					ob/ob-vehicle					ob/ob-TUDCA
	Light	0.921051	0.887435	0.87725	0.908866	0.881532	0.972485	1.01797	1.02736	1.01267		0.946432	1.01009	1.00875	0.997975
	Dark	0.983069	0.984648	0.996648	1.00273	0.982981	0.947061	1.037	1.04018	1.039		0.905023	1.0175	1.01668	1.01716
2e		WT	ob/ob-vehicle	ob/ob-TUDCA
		453.541	430	479
		349.356	483	444
		358.083	444	552
		479.451
		460.191
		467.464
		419.172
2f		WT light	WT dark	ob/ob-veh light	ob/ob-veh dark	ob/ob TUDCA light	ob/ob TUDCA dark
		44.911	118.737	26.808	44.185	24.499	24.507
		31.475	114.272	26.591	34.135	22.613	27.98
		41.592	130.081	38.87	42.242	23.571	30.702
		37.625	147.025
		34.296	114.095
		36.427	134.663
		39.421	140.512
2g	4weeks	Mins	WT					ob/ob-vehicle								ob/ob-TUDCA
		0	50	68	82	87	80	98	102	95	50	75	55	90	63	75	89	64	79	65	66	62	80
		15	146	150	153	157	151	245	232	245	187	225	190	240	220	150	250	230	213	141	120	198	190
		30	138	128	212	204	120	300	299	280	244	155	244	300	208	185	223	133	105	185	200	225	135
		45	140	137	128	127	125	350	200	227	225	142	225	350	130	200	159	89	103	200	155	178	145
		60	131	140	126	115	114	231	169	173	185	141	185	231	125	185	150	108	102	187	140	126	136
		90	87	110	79	120	95	200	135	148	169	120	166	212	99	150	140	105	100	150	95	93	95
		120	88	87	85	90	82	110	128	110	164	115	162	110	95	120	120	72	70	121	90	92	97
		150	82	85	82	80	81	117	108	95	110	98	105	118	70	105	96	95	82	105	78	85	85
	AUC	WT	ob/ob-vehicle	ob/ob-TUDCA
		796	1254	1080
		828.5	1544	1135
		793.5	1268	816.5
		896.5	1278	773.5
		767.5	984.5	1069
			1252	872
			1547	985.5
			943.5	880.5
2h	8wk	Mins	WT					ob/ob-vehicle						ob/ob-TUDCA
		0	73.5	71	71	70.5	62	88	65	75	70	85	78	65	72.5	98	92	95	74	94	79	74	104
		15	252	218	212	270.7	188	249	268	230	235	250	289	207	178	230	197	242	293	254	320	284	250
		30	233.5	320	337.5	290.7	260	418	290	368	380	380	367	352	314	362	212	331	274	295	257	260	258
		45	217	224.5	206.5	223.5	193	330	334.5	399	325	315	350	301	303	240	200	232	250	266	185	230	176
		60	197.5	229.5	176.5	206.5	168	345	319	367	260	285	235	284	290	150	197	230	249	242	188	206	179
		90	135.5	134.5	127	139	118	210	218.5	214	210	210	150	171	175	106	129	191	174	135	140	135	135
		120	101	109	82.5	107.5	95	185	199.5	172	195	115	163	127	139	110	120	140	170	150	115	111	114
		150	97.3	113	86.5	91	85	178	179.5	115	130	120	130	120	120	98	110	110	95	100	87	88	110
	AUC	WT	ob/ob-vehicle	ob/ob-TUDCA
		1222	1870	1535
		1328	1752	1495
		1213	1845	1296
		1229	1705	1156
		1096	1658	1469
			1658	1495
				1439
				1288
				1307
				1219
2i	ITT	Mins	WT					ob/ob-vehicle					ob/ob-TUDCA
		0	140.5	147	126.5	108.5	129	200	140	127	176	172	200	140	182	120	100	120	110	145	170
		15	125.5	109	111.5	88.5	61	270	240	279	277	282	215	235	242	185	180	249	195	175	180
		30	75	93.5	76.5	55.5	61.5	242	227	160	246	240	206	214	221	255	155	219	210	182	196
		45	50	90	49.5	40	52.5	200	190	178	175	180	192	180	143	159	98	106	163	168	146
		60	52	90.5	49.5	31.5	41.5	180	151	162	150	157	148	180	127	135	100	100	145	130	120
		90	55	69.5	71.5	43.5	48.5	150	135	103	120	95	97	161	120	110	78	100	125	99	108
		120	75	72.5	86	57.5	43.5	120	108	95	102	100	100	110	111	105	100	106	105	100	97
	AUC	WT	ob/ob-vehicle	ob/ob-TUDCA
		465.3	1202	1008
		562.3	993	999.5
		464.8	1107	956.5
		342	1090	711
		351.3	1067	945.5
				876.5
				883.5
				887
				1095
2j		WT	ob/ob-vehicle	ob/ob-TUDCA
		1.1758	43.7361	21.868
		3.64856	76.2083	27.9769
		2.40388	69.9331	35.6494
		1.76955	74.1227	24.0021
		0.683564	49.202	32.1989
		2.14852	43.7282	41.3772
		1.40615	46.1516	35.6494
3a	PVHpml	WT	ob/ob-vehicle	ob/ob-TUDCA	Ob/Ob; Cre; Atg7loxp/loxp-vehicle	Ob/Ob; Cre; Atg7loxp/loxp-TUDCA
		6.07766	1.46563	3.51077	0.870121	2.23243
		5.34817	1.95558	3.02737	0.496584	2.5774
		6.59474	1.98414	3.49367	0.709864	2.25001
		6.93021	2.09181	4.60988	0.63721	2.04786
			1.88966	2.20607	0.89887	3.74416
						2.86964
	PVHmpd	WT	ob/ob-vehicle	ob/ob-TUDCA	Ob/Ob; Cre; Atg7loxp/loxp-vehicle	Ob/Ob; Cre; Atg7loxp/loxp-TUDCA
		6.94778	2.1731	4.03639	0.5141	2.4507
		6.38968	1.88526	5.65139	0.845	3.24977
		5.96732	2.47657	5.89749	0.6854	4.03639
		7.81203	1.58643	5.65139	0.6741	1.66334
			1.95558		0.464963
					0.845
	PVHpost	WT	ob/ob-vehicle	ob/ob-TUDCA	Ob/Ob; Cre; Atg7loxp/loxp-vehicle	Ob/Ob; Cre; Atg7loxp/loxp-TUDCA
		15.4976	3.7825	11.0222	1.152	14.789
		14.3675	3.02237	11.5962	1.258	11.3182
		11.7846	3.65914	12.1522	2.0851	12.0714
		11.937	4.53228	12.1164	2.143	12.6994
		15.1388	4.35774		1.51
3b	PVHpml	WT	ob/ob-vehicle	ob/ob-TUDCA	Ob/Ob; Cre; Atg7loxp/loxp-vehicle	Ob/Ob; Cre; Atg7loxp/loxp-TUDCA
		46.3717	27.2506	36.7626	15.8248	14.2794
		42.12	25.4	33.9693	21.1817	16.741
		44.12	33.9941	39.123	17.7672	14.825
				33.245		21.8678
						12.9529
	PVHmpd	WT	ob/ob-vehicle	ob/ob-TUDCA	Ob/Ob; Cre; Atg7loxp/loxp-vehicle	Ob/Ob; Cre; Atg7loxp/loxp-TUDCA
		43.9963	24.5304	34.5302	15.4381	13.3814
		42.145	34.3434	45.5078	13.1859	13.7549
		39.1818	32.215	35.545	12.4959	14.4074
		46.5	35.2047			8.09916
		44.35
	PVHpost	WT	ob/ob-vehicle	ob/ob-TUDCA	Ob/Ob; Cre; Atg7loxp/loxp-vehicle	Ob/Ob; Cre; Atg7loxp/loxp-TUDCA
		69	55.1784	53.2817	47.9455	57.3982
		72	44.3491	46.26	57.6404	58.9856
		78	45	48.2	61.6029	48.5194
		71				60.4296
4	Intensity of VAChT	WT	ob/ob-vehicle	ob/ob-TUDCA	Ob/Ob; Cre; Atg7loxp/loxp-vehicle	Ob/Ob; Cre; Atg7loxp/loxp-TUDCA
		3.33191	3.36718	3.83945	3.62433	5.84929
		3.48845	3.47217	4.12148	4.02965	4.73453
		4.44539	2.33328	5.02548	3.2788	4.84476
		3.59027	3.58354	4.91023	3.26565	6.13011
		3.87057	3.51296	5.47718	3.98018	6.48164
		3.12456	3.43868	4.32173	2.53906	4.24537
		3.54879	4.15385
	Islet size	WT	ob/ob-vehicle	ob/ob-TUDCA	Ob/Ob; Cre; Atg7loxp/loxp-vehicle	Ob/Ob; Cre; Atg7loxp/loxp-TUDCA
		16583.8	50199.8	36924.2	35700.3	30843.4
		20855.6	52968.9	46152.3	54744.7	92273.7
		8391.87	52755.7	69477.1	52750.1	38089.9
		15477.1	43564	46152.3	40371.6	68638.4
		19400.8	46222.1	69576.8	51197.9	57817.5
		15534.8	42510.4	38200.5	40188.9	27793
				38200.5		40174.6
5a		DMSO				Tunicamycin
	Atg5	0.824843	1.12	0.9856		2.43883	2.057	2.12
	Atg7	0.853651	1.17144	0.98563		2.7366	2.53	2.3428
	Atg12	0.904375	1.23009	0.9825		3.43415	3.98319	3.61245
	p62	0.937729	1.06641	0.988217	1.123	6.19097	7.53828	4.6597	6.1256
5b	DMSO	TUN
	0.38	2.412
	0.238	2.875
	0.469	2.871
	0.37	1.633
5c		WT				ob/ob-vehicle				ob/ob-TUDCA
	Atg5	1.00236	0.811973	0.95	1.10088	1.12912	1.24488	1.44965	1.50915	0.95	0.747994	0.988133	0.99412
	Atg7	0.996858	1.00315	1.00883	0.79125	1.38204	1.64305	1.45	1.53868	0.770123	0.743376	0.62453	0.7254
	Atg12	1.19016	0.840227	0.95	1.00883	1.4502	1.74369	1.68408	1.54065	1.2621	0.552816	0.85	0.62374
5d		POMC-GFP					ob/ob;POMC-GFP
	Atg5	0.946098	1.06437	0.702454	0.78037	1.0572	3.75057	4.68159	4.04448	3.27552	4.23542
	Atg7	1.01181	0.905007	0.976778	0.730856	1.03623	2.61073	2.60631	3.01215	2.85427	2.47842
	Atg12	0.909082	1.02101	1.12	0.626783	0.600622	2.27386	2.354	2.403	2.28651	1.9626
5e		WT				ob/ob-vehicle
	Atg5	0.776453	1.10778	0.763109	1.18548	0.776453	1.10778	0.763109	1.18548
	Atg7	1.0037	1.03147	1.13569		0.979282	1.1719	1.28939
	Atg12	1.0361	1.09318	0.882891		0.59866	0.766773	1.2
5f	WT-LC3-GFP	WT-LC3-GFP
	320	494
	170	400
	101	785
	287	910
6a		WT	ob/ob-vehicle	ob/ob-TUDCA	Ob/Ob; Cre; Atg7loxp/loxp-vehicle	Ob/Ob; Cre; Atg7loxp/loxp-TUDCA
		1.39024	1.49979	1.06515	8.12153	6.6642
		1.12857	2.01285	0.6689	13.4047	9.15775
		0.615869	1.55651	0.615869	26.5375	9.6024
		0.476602	1.12608	0.541487	19.7423	11.6174
		0.651479	1.10427	0.323386	15.6715	12.3333
				0.821141	16.8964	14.9888
					23.1459	8.42665
6b	prewean	Age (days)	ob/ob-vehicle									Ob/Ob; Cre; Atg7loxp/loxp-vehicle									Ob/Ob; Cre; Atg7loxp/loxp-TUDCA
		4	2.96	1.45	1.73	2.96	3.02	1.98	1.73	2.96	2.19	2.95	2.9	2.3	2.48	2.9	2.96	1.98	1.73	2.96	3.24	2.78	2.6	3.2	2.4	2.2	3.79	2.72
		6	3.95	2.01	2.65	4.01	3.98	2.88	2.65	4.01	3.1	3.81	3.44	3.23	3.24	3.89	4.01	2.88	2.65	4.01	4	3.5	3.78	4.14	3.42	3.17	5.36	3.86
		8	4.96	2.96	3.44	4.9	4.74	3.76	3.44	4.9	4.07	4.6	5.06	4.1	4.12	4.74	4.9	3.76	3.44	4.9	4.93	4.5	4.78	5.12	4.2	4.1	6.45	4.79
		10	5.92	3.85	4.5	5.3	5.59	4.95	4.5	5.3	5	5.87	5.67	5	5	5.76	5.73	4.95	4.5	5.3	5.2	5.43	5.57	6.14	5.2	4.45	7.1	5.5
		12	6.81	4.8	5.5	6.08	6.56	5.92	5.5	6.08	5.89	6.34	5.92	5.9	5.82	6.46	6.4	5.92	5.5	6.08	5.9	6.1	6.5	6.8	5.67	5	7.554	5.8
		14	7.24	5.63	6.34	6.32	7.05	7.02	6.34	6.32	7	7.32	6.41	6.42	6.54	7.41	7.17	7.02	6.34	6.32	6.37	7	7.5	7	5.88	5.6	7.8	6
		16	7.8	6.26	6.78	7.42	7.61	7.49	6.78	7.42	7.37	7.68	6.71	6.89	7.01	7.63	7.42	7.49	6.78	7.42	6.7	7.7	8	7.32	5.99	6.4	8.4	6.12
		18	8.4	6.8	7.52	8.1	8.23	8	7.52	8.1	7.8	8.3	7.96	7.73	8.3	8.34	8.1	8	7.52	8.1	7.4	8	8.4	7.8	6	7	9.8	6.8
		20	10	7.5	8.9	9.5	9.4	9	8.9	9.5	9	9.21	9.24	9.57	9.67	9	9.5	9	8.9	9.5	7.5	8.3	9	8.1	6.82	7.5	10	7
		22	11.8	8	9.11	10.41	11	9.94	9.11	10.41	9.3	9.7	11.38	12.45	12.89	9.82	10.41	9.94	9.11	10.41	7.2	9.7	9.3	8.6	8.1	8.9	10.26	7.11
6c	postwean	Age (weeks)	ob/ob-vehicle							Ob/Ob; Cre; Atg7loxp/loxp-vehicle							Ob/Ob; Cre; Atg7loxp/loxp-TUDCA
		3	11.8	11.38	9.23	12.7	8.8	8.97	9.5	9.72	8.24	12.45	12.89	9.82	10.41	12.45	7.2	8.1	7.6	6.65	5.5	8.1
		4	20.1	18.56	15	17.05	17.8	14.8	13.4	16.8	15	15.5	16.27	18.5	19.22	15.48	15.2	14.8	14	12.6	10	14
		5	29.1	25	20.5	26.58	20.7	21	21	28.5	26.4	25.58	25	26.86	28.91	25.58	24	23.05	22	22	14.1	23
		6	35	31.2	31	32.18	27.8	28.5	26	31.6	30.2	32.3	30.46	34	35	32.3	28	30.6	28	34.6	23	30
		7	41.07	35.82	35.7	34.44	33	33.3	30.3	36.7	34.87	35.25	33.16	39.5	40	35.25	33	35.5	32.36	40	29.9	35
		8	43	38.33	40.8	39.4	35.2	37.2	33.9	41	39.03	39.08	36.96	42	43	39.25	36.8	40.95	38.1	45	35.6	40
		9	46.4	40.93	42.7	45	40	41	39.7	46	48	44	42.57	45	47.7	44.18	40	44.7	40	48	40	44
		10	50	45.8	47.8	47	48	44	41.2	48.2	49	47.4	45.27	47.9	51.4	47.44	41.4	45.4	44	49	44	45.4
6d	time (mins)	ob/ob-vehicle						Ob/Ob; Cre; Atg7loxp/loxp-vehicle										Ob/Ob; Cre; Atg7loxp/loxp-TUDCA
	0	88	65	75	70	85	78	72	153.5	97	119.5	76	119.5	76	92.5	92.5	105	146.5	91	83	110	95	112
	15	249	268	230	235	250	289	171.5	198.2	194	192.5	226.5	192.5	226.5	331.5	331.5	377	379	179.5	287.5	220	195	235
	30	418	290	368	380	380	367	307.5	498	312.5	355.5	367.5	355.5	367.5	495.5	495.5	345.5	500	381.5	454	395	389	410
	45	330	334.5	399	325	315	350	427	479.5	431.5	457	400.5	457	400.5	373	373	409.5	492.5	344	317	360	410	425
	60	345	319	367	260	285	235	445.5	484	456	499	370	500	370	491.5	491.5	487.5	304.5	321.5	368	350	395	399
	90	210	218.5	214	210	210	150	450	474.5	314	440	216	440	216	398	398	247	162.5	221.5	295	212	270	259
	120	185	199.5	172	195	115	163	449.5	481	250.5	315	171	315.5	171	369	369.5	249	185	180	164.5	152	153	175
	150	178	179.5	115	130	120	130	245.5	457.5	227.5	185.5	115.5	185.5	115.5	356	356	253	153	185.5	159	130	130	150
		ob/ob	Ob/Ob; Cre; Atg7loxp/loxp-vehicle	Ob/Ob; Cre; Atg7loxp/loxp-TUDCA
	AUC	1870	2410	1809
		1752	2921	1925
		1845	2121	2034
		1705	2412	2173
		1658	1847	1766
		1658	2413	2007
			1847
			2683
			2683
			2295
6e	Insulin	ob/ob	Ob/Ob; Cre; Atg7loxp/loxp-vehicle	Ob/Ob; Cre; Atg7loxp/loxp-TUDCA
		43.7361	70.9101	29.5798
		76.2083	53.9143	42.7815
		69.9331	51.4286	44.576
		74.1227	79.0815	39.7582
		49.202	41.2479	23.3739
		43.7282	74.6794	11.8467
		46.1516	60.9511	45.3798
6f		ob/ob-Saline	Ob/Ob; Cre; Atg7loxp/loxp-vehicle	Ob/Ob; Cre; Atg7loxp/loxp-TUDCA
		24.444	30.7223	21.8468
		25.317	26.481	19.5406
		24.541	35.531	22.25
			27.215	24.321
			32.564	18.215
6g	4weeks	ob/ob-Saline Fat	Ob/Ob; Cre; Atg7loxp/loxp-vehicle Fat	Ob/Ob; Cre; Atg7loxp/loxp-TUDCA fat	ob/ob-Saline Lean	Ob/Ob; Cre; Atg7loxp/loxp-vehicle Lean	Ob/Ob; Cre; Atg7loxp/loxp-TUDCA Lean
		27.0349	31.6667	23.4646	42.1677	46.2	37.546
		26.2838	34.5673	22.541	38.1604	35.5827	38.1527
		26.087	32.0755	25.1	41.975	40.81	40.1
	10weeks	ob/ob-Saline Fat	Ob/Ob; Cre; Atg7loxp/loxp-vehicle Fat	Ob/Ob; Cre; Atg7loxp/loxp-TUDCA fat	ob/ob-Saline Lean	Ob/Ob; Cre; Atg7loxp/loxp-vehicle Lean	Ob/Ob; Cre; Atg7loxp/loxp-TUDCA Lean
		47.963	50.07	51.0223	44.0965	41.66	34.3564
		49.3873	51.92	48.9251	46.5217	41.79	44.3531
		48.2723	48.8344	49.892	47.1964	47.6892	47.0106
		49.8252	50	46.82	42.5243	44.7115	39.0844
		54.5727			42.1457
S1a		WT					ob/ob-vehicle					ob/ob-TUDCA
	Atf4	0.874962	0.918876	1.24381	0.893521	0.98512	1.95883	1.71912	2.36273	2.5	2.24158	1.51689	1.332	1.24344	1.23896	1.13659	1.2159
	Atf6	1.04737	0.657918	1.13773	1.27552	0.896325	1.25584	0.999417	0.64325	0.935461	1.61543	1.39305	1.19294	1.5199	1.13899	0.711783	1.22216
	Xbp1	1.07102	1.02147	0.97374	1.19882	0.799842	2.11271	1.44302	1.73898	2.0854	1.84252	0.944445	1.75297	0.850275	1.01818	1.25902	0.754207
	Bip	0.956195	1.14593	0.882161	1.03454	0.983214	0.902567	1.00958	0.734119	1.01696	0.987185	1.09253	1.12332	1.18727	0.840228	0.633803	1.01377
	Chop	0.775721	1.14566	0.896321	1.09159	1.03082	0.909919	1.08852	0.986009	1.13808	1.7734	1.05327	1.10724	1.27682	0.582659	0.580226	0.666341
S1b		WT				ob/ob-vehicle					ob/ob-TUDCA
	Atf4	0.916778	1.09665	0.994644	1.08665	1.05885	0.742035	0.941804	0.99644	1.16318	1.04148	0.810392	1.88581	0.823737	0.798863
	Atf6	1.22599	0.848027	0.961838	0.981838	1.16408	0.604294	1.304	0.756356		0.758048	0.498142	1.30705	1.03161
	Xbp1	0.959215	1.04252	0.89652	0.87412	2.25525	2.94652	2.63695	3.04498		1.1701	1.65321	1.21184	1.50998
	Bip	1.10064	1.29596	0.701072	0.98523	1.14144	0.913934	1.11992	1.14087		0.604708	0.535333	1.13611	0.766829	0.613481
	Chop	1.14187	1.29864	0.674363	0.84235	0.916393	1.4569	1.23288	1.35015		1.19711	0.847386	0.850236	0.985213
S1c		WT				ob/ob-vehicle						ob/ob-TUDCA
	Atf4	1.02501	0.925246	1.02723	1.02647	0.180077	0.536663	1.02447	0.268485	0.323734	0.353313	0.502536	0.264411	0.397166	0.568687	0.35182
	Atf6	1.09109	0.928845	1.21464	0.812356	0.279153	0.370555	0.271216	0.332895	0.445883	0.419508	0.366976	0.306572	0.462627	0.320027	0.3109	0.42218
	Xbp1	1.1251	1.09359	0.716714	1.13398	0.227414	0.288208	0.217858	0.34382	0.376296	0.304836	0.372837	0.698003	1.48497	0.638052	0.180896
	Bip	0.984237	1.5377	0.939862	0.703014	0.34561	0.45411	0.480469	0.266522	0.287776	0.265885	0.13396	0.0956812	0.408875	0.524644	0.244733	0.775366
	Chop	0.883319	1.6997	1.02818	0.647801	0.179282	0.640961	0.792242	0.132235	0.243392	0.174127	0.175484	0.1514	0.406092	0.321833	0.163146	1.13131
S1d		WT					ob/ob-vehicle						ob/ob-TUDCA
	Atf4	1.24798	0.902051	0.945731	0.649695	0.685634	0.302661	0.825258	0.507486	0.897886	0.777016	0.428713	0.694718	0.772085	0.366685	0.681532	0.72793	0.539779
	Atf6	1.12551	1.78861	0.802765	0.825741	0.749377	0.251361	0.452789	0.424439	0.371854	0.534062	0.327194	0.55212	0.591761	0.323626	0.509323	0.518181	0.556541
	Xbp1	0.93793	1.17559	0.862156	0.928253	1.13324	0.236033	0.401241	0.326749	0.383811	0.529018	0.286195	0.369449	0.536912	0.287058	0.452967	0.417694	0.415291
	Bip	0.621357	1.0998	0.637595	1.05491	1.29509	0.813497	0.391765	0.367887	0.350349	1.48627	0.387862	0.6343	0.485599	0.334103	0.504858	0.51928	0.54352
	Chop	1.43023	1.31417	1.01445	0.677823	0.773742	0.726396	0.885425	0.913815	0.955341	1.2122	0.901029	0.816722	1.29316	0.610042	0.872448	1.30259	1.05224
S2	WT	ob/ob	Ob/Ob; Cre; Atg7loxp/loxp
	43.3333	40.5	68
	50.5	55.3333	42.5
	53	40.6667	45
	51.6	42	43.1
	48.7	45	62
